# Supplementary material for: ﻿Intruders in beehives? New bee-associated Ellingsenius species (Pseudoscorpiones, Cheliferidae) from China based on morphological data and molecular analyses, with comments on pseudoscorpion-bee relationships
Source: Zookeys. 2025 Apr 11;1234:259–74. doi: 10.3897/zookeys.1234.144259 (PMC12008728; doi:10.3897/zookeys.1234.144259)
Supplement: XML Treatment for Ellingsenius [file zookeys.1234.144259-treatment1.xml]

<!DOCTYPE tp:taxon-treatment
  PUBLIC "-//TaxonX//DTD Taxonomic Treatment Publishing DTD v0 20100105//EN" "tax-treatment-NSO.dtd">
<tp:taxon-treatment xmlns:tp="http://www.plazi.org/taxpub"><tp:treatment-meta><kwd-group><label>Taxon classification</label><kwd>
                <named-content content-type="kingdom">Animalia</named-content>
              </kwd><kwd>
                <named-content content-type="order">Pseudoscorpiones</named-content>
              </kwd><kwd>
                <named-content content-type="family">Cheliferidae</named-content>
              </kwd></kwd-group><mixed-citation publication-type="journal"><person-group><name><surname>Gao</surname><given-names>Zhizhong</given-names></name><name><surname>Sun</surname><given-names>Jianzhou</given-names></name><name><surname>Zhang</surname><given-names>Feng</given-names></name></person-group><article-title>﻿Intruders in beehives? New bee-associated <italic><tp:taxon-name><tp:taxon-name-part taxon-name-part-type="genus" reg="Ellingsenius">Ellingsenius</tp:taxon-name-part></tp:taxon-name></italic> species (<tp:taxon-name><tp:taxon-name-part taxon-name-part-type="order">Pseudoscorpiones</tp:taxon-name-part></tp:taxon-name>, <tp:taxon-name><tp:taxon-name-part taxon-name-part-type="family">Cheliferidae</tp:taxon-name-part></tp:taxon-name>) from China based on morphological data and molecular analyses, with comments on pseudoscorpion-bee relationships</article-title><source>Zookeys</source><day>11</day><month>04</month><year>2025</year><volume>1234</volume><fpage>259</fpage><lpage>274</lpage><pub-id pub-id-type="doi">10.3897/zookeys.1234.144259</pub-id></mixed-citation></tp:treatment-meta><tp:nomenclature><label>﻿</label><tp:taxon-name>
              <object-id xmlns:xlink="http://www.w3.org/1999/xlink" content-type="arpha" xlink:type="simple">F47570A0-DE09-531F-A32F-99AAF13FB6E8</object-id>
              <tp:taxon-name-part taxon-name-part-type="genus" reg="Ellingsenius">Ellingsenius</tp:taxon-name-part>
            </tp:taxon-name><tp:taxon-authority>Chamberlin, 1932</tp:taxon-authority></tp:nomenclature><tp:treatment-sec sec-type="type species" id="SECID0E6LAC"><title>Type species.</title><p><italic><tp:taxon-name><tp:taxon-name-part taxon-name-part-type="genus" reg="Chelifer">Chelifer</tp:taxon-name-part><tp:taxon-name-part taxon-name-part-type="species" reg="sculpturatus">sculpturatus</tp:taxon-name-part></tp:taxon-name></italic> Lewis, 1903, by original designation.</p></tp:treatment-sec></tp:taxon-treatment>
