# Supplementary material for: ﻿Intruders in beehives? New bee-associated Ellingsenius species (Pseudoscorpiones, Cheliferidae) from China based on morphological data and molecular analyses, with comments on pseudoscorpion-bee relationships
Source: Zookeys. 2025 Apr 11;1234:259–74. doi: 10.3897/zookeys.1234.144259 (PMC12008728; doi:10.3897/zookeys.1234.144259)
Supplement: XML Treatment for Ellingsenius renae [file zookeys.1234.144259-treatment2.xml]

<!DOCTYPE tp:taxon-treatment
  PUBLIC "-//TaxonX//DTD Taxonomic Treatment Publishing DTD v0 20100105//EN" "tax-treatment-NSO.dtd">
<tp:taxon-treatment xmlns:tp="http://www.plazi.org/taxpub"><tp:treatment-meta><kwd-group><label>Taxon classification</label><kwd>
                <named-content content-type="kingdom">Animalia</named-content>
              </kwd><kwd>
                <named-content content-type="order">Pseudoscorpiones</named-content>
              </kwd><kwd>
                <named-content content-type="family">Cheliferidae</named-content>
              </kwd></kwd-group><mixed-citation publication-type="journal"><person-group><name><surname>Gao</surname><given-names>Zhizhong</given-names></name><name><surname>Sun</surname><given-names>Jianzhou</given-names></name><name><surname>Zhang</surname><given-names>Feng</given-names></name></person-group><article-title>﻿Intruders in beehives? New bee-associated <italic><tp:taxon-name><tp:taxon-name-part taxon-name-part-type="genus" reg="Ellingsenius">Ellingsenius</tp:taxon-name-part></tp:taxon-name></italic> species (<tp:taxon-name><tp:taxon-name-part taxon-name-part-type="order">Pseudoscorpiones</tp:taxon-name-part></tp:taxon-name>, <tp:taxon-name><tp:taxon-name-part taxon-name-part-type="family">Cheliferidae</tp:taxon-name-part></tp:taxon-name>) from China based on morphological data and molecular analyses, with comments on pseudoscorpion-bee relationships</article-title><source>Zookeys</source><day>11</day><month>04</month><year>2025</year><volume>1234</volume><fpage>259</fpage><lpage>274</lpage><pub-id pub-id-type="doi">10.3897/zookeys.1234.144259</pub-id></mixed-citation></tp:treatment-meta><tp:nomenclature><label>﻿</label><tp:taxon-name>
              <object-id xmlns:xlink="http://www.w3.org/1999/xlink" content-type="arpha" xlink:type="simple">81F39EBB-A671-54D9-B83D-A4CBDC8F22CB</object-id>
              <tp:taxon-name-part taxon-name-part-type="genus" reg="Ellingsenius">Ellingsenius</tp:taxon-name-part>
              <tp:taxon-name-part taxon-name-part-type="species" reg="renae">renae</tp:taxon-name-part>
              <object-id xmlns:xlink="http://www.w3.org/1999/xlink" content-type="zoobank" xlink:type="simple">https://zoobank.org/3FEDC5B9-6643-46ED-BFA8-6CBD91171D6C</object-id>
            </tp:taxon-name><tp:taxon-authority>Gao &amp; Zhang</tp:taxon-authority><tp:taxon-status xmlns:xlink="http://www.w3.org/1999/xlink" xlink:type="simple">sp. nov.</tp:taxon-status><xref ref-type="fig" rid="F1">Figs 1</xref><xref ref-type="fig" rid="F2">, 2</xref><xref ref-type="fig" rid="F3">, 3</xref><xref ref-type="fig" rid="F4">, 4</xref><xref ref-type="fig" rid="F5">, 5</xref></tp:nomenclature><tp:treatment-sec sec-type="type material" id="SECID0EPOAC"><title>Type material.</title><p><bold><italic>Holotype</italic></bold>: China • ♂; Ps.-<abbrev xmlns:xlink="http://www.w3.org/1999/xlink" xlink:title="Museum of Hebei University" id="ABBRID0E1OAC" xlink:type="simple">MHBU</abbrev>-HBUARA#GZ23122701, Huohua Town, Ziyun Miao and Buyei Autonomous County, Anshun City, Guizhou Province; <named-content xmlns:xlink="http://www.w3.org/1999/xlink" content-type="dwc:verbatimCoordinates" xlink:type="simple"><named-content content-type="geo-json" specific-use="{&#34;type&#34;:&#34;Point&#34;,&#34;coordinates&#34;:[105.986667,25.629444]}" id="NCID0EBPAC" xlink:type="simple">25°37'46"N, 105°59'12"E</named-content></named-content>; 27 November 2023, Xiaoxiao Ren leg.; collected in bee hives of <italic><tp:taxon-name><tp:taxon-name-part taxon-name-part-type="genus" reg="Apis">Apis</tp:taxon-name-part><tp:taxon-name-part taxon-name-part-type="species" reg="cerana">cerana</tp:taxon-name-part><tp:taxon-name-part taxon-name-part-type="subspecies" reg="cerana">cerana</tp:taxon-name-part></tp:taxon-name></italic>. <bold><italic>Paratype</italic></bold>: • 6 ♂♂ Ps.-<abbrev xmlns:xlink="http://www.w3.org/1999/xlink" xlink:title="Museum of Hebei University" id="ABBRID0EYPAC" xlink:type="simple">MHBU</abbrev>-HBUARA#GZ23122702–07; same data as holotype • 5 ♀♀, Ps.-<abbrev xmlns:xlink="http://www.w3.org/1999/xlink" xlink:title="Museum of Hebei University" id="ABBRID0E3PAC" xlink:type="simple">MHBU</abbrev>-HBUARA#GZ23122708–12, same data as holotype.</p><fig id="F1" position="float" orientation="portrait"><object-id xmlns:xlink="http://www.w3.org/1999/xlink" content-type="doi" xlink:type="simple">10.3897/zookeys.1234.144259.figure1</object-id><object-id xmlns:xlink="http://www.w3.org/1999/xlink" content-type="arpha" xlink:type="simple">51E19AF2-F728-5724-9971-09A3FDBDDB5C</object-id><label>Figure 1.</label><caption><p><italic><tp:taxon-name><tp:taxon-name-part taxon-name-part-type="genus" reg="Ellingsenius">Ellingsenius</tp:taxon-name-part><tp:taxon-name-part taxon-name-part-type="species" reg="renae">renae</tp:taxon-name-part></tp:taxon-name></italic> sp. nov., a bee-associate pseudoscorpion, found in bee hives of <italic><tp:taxon-name><tp:taxon-name-part taxon-name-part-type="genus" reg="Apis">Apis</tp:taxon-name-part><tp:taxon-name-part taxon-name-part-type="species" reg="cerana">cerana</tp:taxon-name-part><tp:taxon-name-part taxon-name-part-type="subspecies" reg="cerana">cerana</tp:taxon-name-part></tp:taxon-name></italic> in southern China. Photographs by Dr Xiaoxiao Ren.</p></caption><graphic xmlns:xlink="http://www.w3.org/1999/xlink" xlink:href="zookeys-1234-259_article-144259__-g001.jpg" position="float" orientation="portrait" xlink:type="simple" id="oo_1305940.jpg"><uri content-type="original_file" xlink:type="simple">https://binary.pensoft.net/fig/1305940</uri></graphic></fig></tp:treatment-sec><tp:treatment-sec sec-type="diagnosis" id="SECID0EIBAE"><title>Diagnosis.</title><p>The new species <abbrev xmlns:xlink="http://www.w3.org/1999/xlink" xlink:title="interior" id="ABBRID0EOBAE" xlink:type="simple">is</abbrev> distinguished from other members of the genus <italic><tp:taxon-name><tp:taxon-name-part taxon-name-part-type="genus" reg="Ellingsenius">Ellingsenius</tp:taxon-name-part></tp:taxon-name></italic> by the following combination of characters: posterior disc of carapace and tergites I–X with wrinkled surface and lateral keels; both transverse furrows on carapace prominent; carapace, pedipalpal trochanter, femur and retrolateral surface of petella with developed tubercles; middle teeth of both pedipalpal fingers concave outwards, forming a large gap; <italic><abbrev xmlns:xlink="http://www.w3.org/1999/xlink" xlink:title="galeal" id="ABBRID0E1BAE" xlink:type="simple">gs</abbrev></italic> of cheliceral movable finger tripled; coxal sac and atrium absent; tarsi with dorsal projection; tarsus IV without tactile seta.</p></tp:treatment-sec><tp:treatment-sec sec-type="etymology" id="SECID0E5BAE"><title>Etymology.</title><p>The specific epithet <abbrev xmlns:xlink="http://www.w3.org/1999/xlink" xlink:title="interior" id="ABBRID0EECAE" xlink:type="simple">is</abbrev> a patronym in honor of Dr Xiaoxiao Ren, who collected the specimens. It <abbrev xmlns:xlink="http://www.w3.org/1999/xlink" xlink:title="interior" id="ABBRID0EICAE" xlink:type="simple">is</abbrev> a noun in the genitive.</p></tp:treatment-sec><tp:treatment-sec sec-type="description" id="SECID0EMCAE"><title>Description.</title><p><bold>Adult male</bold> (Fig. <xref ref-type="fig" rid="F2">2A</xref>)</p><fig id="F2" position="float" orientation="portrait"><object-id xmlns:xlink="http://www.w3.org/1999/xlink" content-type="doi" xlink:type="simple">10.3897/zookeys.1234.144259.figure2</object-id><object-id xmlns:xlink="http://www.w3.org/1999/xlink" content-type="arpha" xlink:type="simple">E1017128-1FA8-5C89-A2CA-3494CB08786C</object-id><label>Figure 2.</label><caption><p><italic><tp:taxon-name><tp:taxon-name-part taxon-name-part-type="genus" reg="Ellingsenius">Ellingsenius</tp:taxon-name-part><tp:taxon-name-part taxon-name-part-type="species" reg="renae">renae</tp:taxon-name-part></tp:taxon-name></italic> sp. nov. <bold>A</bold> holotype male, dorsal view <bold>B</bold> paratype female, dorsal view.</p></caption><graphic xmlns:xlink="http://www.w3.org/1999/xlink" xlink:href="zookeys-1234-259_article-144259__-g002.jpg" position="float" orientation="portrait" xlink:type="simple" id="oo_1305941.jpg"><uri content-type="original_file" xlink:type="simple">https://binary.pensoft.net/fig/1305941</uri></graphic></fig><p><bold><italic>Color</italic></bold>: Carapace, pedipalps, and tergites reddish brown; remaining parts (legs, sternites, and pleural membranes) yellowish brown.</p><p><bold><italic>Cephalothorax</italic></bold> (Fig. <xref ref-type="fig" rid="F3">3A</xref>): carapace barely longer than wide (0.91–0.95×), with a pair of eyespots; both transverse furrows prominent, distance between posterior furrow and posterior margin slightly shorter than that between posterior furrow and anterior furrow; carapace strongly granulate and with scattered larger setiferous tubercles; anterior margin with 10, posterior margin with 7–8 setae; anterior disc with c. 140, median with 75–76 and with 28–30 (243–246 in total) dentate setae, and those of anterior and median discs set on large tubercles; posterior disc with wrinkled modification; setae of carapace and tergites short and denticulate; posterior margin of carapace and tergites I–X with sclerotic lateral keels.</p><p><bold><italic>Chelicera</italic></bold> (Fig. <xref ref-type="fig" rid="F5">5B</xref>): chelicera small, with two acuminate setae and two lyrifissures on hand, 1.43–1.46× as long as broad, movable finger with three short, curved subdistal seta, <italic>b</italic> and <italic><abbrev xmlns:xlink="http://www.w3.org/1999/xlink" xlink:title="subbasal" id="ABBRID0EUEAE" xlink:type="simple">sb</abbrev></italic> dentate, <italic><abbrev xmlns:xlink="http://www.w3.org/1999/xlink" xlink:title="galeal" id="ABBRID0EZEAE" xlink:type="simple">gs</abbrev></italic> of movable finger tripled; fixed finger with 3–4 continuous, pointed teeth; apex of movable finger with one developed tooth; serrula exterior with 27–29 lamellae; lamina exterior present; rallum (Fig. <xref ref-type="fig" rid="F5">5C</xref>) composed of three blades, distalmost blade slightly dentate; galea (Fig. <xref ref-type="fig" rid="F5">5D</xref>) relatively long and simple, with 7–8 small, distal rami.</p><p><bold><italic>Pedipalp</italic></bold> (Figs <xref ref-type="fig" rid="F3">3B, C</xref>, <xref ref-type="fig" rid="F5">5A, E, F</xref>): stout; all segments evenly granulated, except for smooth chelal fingers; trochanter, femur (dorsal and ventral), ventral side of patella, and hand adorned with scattered, setiferous tubercles; all setae denticulate. Apex of pedipalpal coxa with 3–4 setae, including one long seta. Chelal fingers stout; movable finger with 26–28 teeth; fixed finger with 29–32 teeth; distal ones larger, middle teeth of both fingers concave outwards, forming a large gap; venom apparatus present in both fingers; nodus ramosus (Fig. <xref ref-type="fig" rid="F5">5E</xref>): close to <italic><abbrev xmlns:xlink="http://www.w3.org/1999/xlink" xlink:title="subterminal" id="ABBRID0EZFAE" xlink:type="simple">st</abbrev></italic> on movable finger and to <italic><abbrev xmlns:xlink="http://www.w3.org/1999/xlink" xlink:title="exterior subterminal" id="ABBRID0E5FAE" xlink:type="simple">est</abbrev></italic> on fixed finger. Trichobothrial patterns (Fig. <xref ref-type="fig" rid="F5">5E</xref>): <italic><abbrev xmlns:xlink="http://www.w3.org/1999/xlink" xlink:title="exterior basal" id="ABBRID0EHGAE" xlink:type="simple">eb</abbrev></italic> and <italic><abbrev xmlns:xlink="http://www.w3.org/1999/xlink" xlink:title="exterior subbasal" id="ABBRID0EMGAE" xlink:type="simple">esb</abbrev></italic> basally situated; <italic><abbrev xmlns:xlink="http://www.w3.org/1999/xlink" xlink:title="exterior subterminal" id="ABBRID0ERGAE" xlink:type="simple">est</abbrev></italic> and <italic><abbrev xmlns:xlink="http://www.w3.org/1999/xlink" xlink:title="interior subterminal" id="ABBRID0EWGAE" xlink:type="simple">ist</abbrev></italic> medially situated; <italic>t</italic> far from apex of movable finger; <italic><abbrev xmlns:xlink="http://www.w3.org/1999/xlink" xlink:title="subterminal" id="ABBRID0E4GAE" xlink:type="simple">st</abbrev></italic> closer to <italic>t</italic> than to <italic><abbrev xmlns:xlink="http://www.w3.org/1999/xlink" xlink:title="subbasal" id="ABBRID0EEHAE" xlink:type="simple">sb</abbrev></italic>; distance between <italic><abbrev xmlns:xlink="http://www.w3.org/1999/xlink" xlink:title="subbasal" id="ABBRID0EJHAE" xlink:type="simple">sb</abbrev></italic> and <italic>b</italic> somewhat longer than distance between <italic><abbrev xmlns:xlink="http://www.w3.org/1999/xlink" xlink:title="exterior subbasal" id="ABBRID0EQHAE" xlink:type="simple">esb</abbrev></italic> and <italic><abbrev xmlns:xlink="http://www.w3.org/1999/xlink" xlink:title="exterior basal" id="ABBRID0EVHAE" xlink:type="simple">eb</abbrev></italic>. Proportions (length to breadth): trochanter 1.41–1.49×; femur 2.55–2.80×; patella 2.47–2.51×; chela with pedicel 3.20–3.39×, without pedicel 2.90–3.10×; hand with pedicel 1.80–2.00×, without pedicel 1.52–1.69×. Proportion of movable finger 0.75–0.78× as long as hand with pedicel, and 0.89–0.92× without pedicel.</p><fig id="F3" position="float" orientation="portrait"><object-id xmlns:xlink="http://www.w3.org/1999/xlink" content-type="doi" xlink:type="simple">10.3897/zookeys.1234.144259.figure3</object-id><object-id xmlns:xlink="http://www.w3.org/1999/xlink" content-type="arpha" xlink:type="simple">FDC02238-89D4-57C6-80E7-5E8323A08C4D</object-id><label>Figure 3.</label><caption><p><italic><tp:taxon-name><tp:taxon-name-part taxon-name-part-type="genus" reg="Ellingsenius">Ellingsenius</tp:taxon-name-part><tp:taxon-name-part taxon-name-part-type="species" reg="renae">renae</tp:taxon-name-part></tp:taxon-name></italic> sp. nov. <bold>A–E</bold> holotype male <bold>A</bold> carapace, dorsal view <bold>B</bold> left chelal fingers, lateral view <bold>C</bold> left pedipalp, dorsal view <bold>D</bold> pedipalpal coxa, ventral view <bold>E</bold> genital region, ventral view <bold>F</bold> paratype female, genital region, ventral view.</p></caption><graphic xmlns:xlink="http://www.w3.org/1999/xlink" xlink:href="zookeys-1234-259_article-144259__-g003.jpg" position="float" orientation="portrait" xlink:type="simple" id="oo_1305942.jpg"><uri content-type="original_file" xlink:type="simple">https://binary.pensoft.net/fig/1305942</uri></graphic></fig><p><bold><italic>Opisthosoma</italic></bold>: all tergites divided by narrow, obvious median line; each half of tergites with 1–4 lyrifissures and 9–14 short, dentate setae on posterior margin, with finely granulated and wrinkled surface; tergite XI without pseudotactile seta and wrinkled modification. Coxa I with 18–21, II 19–20, III 30–32, IV with 45–50 setae. Coxal sacs of male vestigial; atrium absent. Sternites narrowly divided, with fine granulation, each half-sternites with 1–5 lyrifissures and 7–12 setae, all setae short and denticulate. Pleural membrane with irregular longitudinal grooves. Posterior margin of anterior genital operculum with 17–19 setae; posterior genital operculum with 29–34 forwardly projecting setae.</p><p><bold><italic>Legs</italic></bold> (Figs <xref ref-type="fig" rid="F4">4A–D</xref>, <xref ref-type="fig" rid="F5">5G–J</xref>): legs generally typical, stout. Legs I–IV covered with coarse granulation. Setae of leg I short and denticulate. Leg I: trochanter 1.33–1.74×, femur 1.74×, patella 2.58–2.70×, tibia 2.59–3.26×, tarsus 2.58–2.84× longer than deep. Tarsi with dorsal projection; tarsus I modified terminally, claws asymmetrical: anterior claw almost rectangular-curved; posterior claw slender and acute. Leg IV with short and denticulate setae. Tarsus IV without tactile setae, claws symmetrical, arolium slightly shorter than claws; subterminal setae long and simple. Trochanter 1.52–1.96×, femur + patella 2.95–3.24×, tibia 3.83–4.23×, tarsus 3.76–4.56× longer than deep.</p><fig id="F4" position="float" orientation="portrait"><object-id xmlns:xlink="http://www.w3.org/1999/xlink" content-type="doi" xlink:type="simple">10.3897/zookeys.1234.144259.figure4</object-id><object-id xmlns:xlink="http://www.w3.org/1999/xlink" content-type="arpha" xlink:type="simple">0A5E9146-3615-52FF-AEC6-49DB3AAEF973</object-id><label>Figure 4.</label><caption><p><italic><tp:taxon-name><tp:taxon-name-part taxon-name-part-type="genus" reg="Ellingsenius">Ellingsenius</tp:taxon-name-part><tp:taxon-name-part taxon-name-part-type="species" reg="renae">renae</tp:taxon-name-part></tp:taxon-name></italic> sp. nov., holotype male <bold>A</bold> left leg I, lateral view <bold>B</bold> left leg IV, lateral view <bold>C</bold> left tarsus I, lateral view <bold>D</bold> left tarsus IV, lateral view.</p></caption><graphic xmlns:xlink="http://www.w3.org/1999/xlink" xlink:href="zookeys-1234-259_article-144259__-g004.jpg" position="float" orientation="portrait" xlink:type="simple" id="oo_1305943.jpg"><uri content-type="original_file" xlink:type="simple">https://binary.pensoft.net/fig/1305943</uri></graphic></fig><fig id="F5" position="float" orientation="portrait"><object-id xmlns:xlink="http://www.w3.org/1999/xlink" content-type="doi" xlink:type="simple">10.3897/zookeys.1234.144259.figure5</object-id><object-id xmlns:xlink="http://www.w3.org/1999/xlink" content-type="arpha" xlink:type="simple">A16A7413-7AA1-5C83-990B-2F074E95DCAA</object-id><label>Figure 5.</label><caption><p><italic><tp:taxon-name><tp:taxon-name-part taxon-name-part-type="genus" reg="Ellingsenius">Ellingsenius</tp:taxon-name-part><tp:taxon-name-part taxon-name-part-type="species" reg="renae">renae</tp:taxon-name-part></tp:taxon-name></italic> sp. nov., holotype male <bold>A</bold> left pedipalp, minus chela, dorsal view <bold>B</bold> left chelicera, dorsal view <bold>C</bold> rallum <bold>D</bold> galea <bold>E</bold> left chelal fingers, lateral view, showing trichobothrial pattern and teeth <bold>F</bold> left chelal, lateral view <bold>G</bold> left leg I, lateral view <bold>H</bold> left leg IV, lateral view <bold>I</bold> tarsus I, lateral view <bold>J</bold> tarsus IV, lateral view. Scale bars: 0.05 mm (<bold>B–D</bold>); 0.2 mm (<bold>A, E–J</bold>).</p></caption><graphic xmlns:xlink="http://www.w3.org/1999/xlink" xlink:href="zookeys-1234-259_article-144259__-g005.jpg" position="float" orientation="portrait" xlink:type="simple" id="oo_1305944.jpg"><uri content-type="original_file" xlink:type="simple">https://binary.pensoft.net/fig/1305944</uri></graphic></fig><p><bold><italic>Dimensions</italic></bold> (length/width or, in the case of the legs, length/depth in mm; ratios in parentheses). Body length 3.21–3.57. Chelicera 0.33–0.35/0.23–0.24. Carapace 1.21–1.27/1.28–1.39. Pedipalp: trochanter 0.62–0.64/0.43–0.44; femur 1.30–1.43/0.51; patella 1.21–1.23/0.49; chela with pedicel 1.92–2.00/0.59–0.60; length of chela without pedicel 1.74–1.83; length of hand with pedicel 1.08–1.18, without pedicel 0.91–1.00; length of movable finger 0.84–0.89. Leg I: trochanter 0.32–0.47/0.24–0.27; femur 0.47/0.27; patella 0.67–0.73/0.26–0.27; tibia 0.62–0.70/0.19–0.27; tarsus 0.49–0.54/0.19. Leg IV: trochanter 0.50–0.51/0.26–0.33; femur + patella 1.12–1.23/0.38; tibia 0.88–0.93/0.22–0.23; tarsus 0.64–0.73/0.16–0.17.</p><p><bold>Female paratype</bold> (Figs <xref ref-type="fig" rid="F2">2B</xref>, <xref ref-type="fig" rid="F3">3F</xref>). Color slightly lighter than males. Chelicera 1.43–1.48× as long as broad. Carapace slightly longer than wide (0.80–0.93×); chaetotaxy of carapace: anterior margin with 10, posterior margin with 7–8 denticulate setae; a total of c. 260 setae. Posterior margin of carapace and tergites I–IX with vestigial lateral keels, all tergites and sternites IV–XI narrowly divided; each half tergites with 1–3 lyrifissures and 10–15 short and dentate setae on posterior margin, with fine granulation and wrinkled skin; tergite XI without pseudotactile seta and wrinkled modification; each half–sternites with 2–3 lyrifissures and 6–11 setae, all setae short and denticulate, all galea broken.</p><p>Proportions of pedipalp: trochanter 1.27–1.28×; femur 2.77–2.93×; patella 2.64–2.67×; chela with pedicel 3.50–3.51×, without pedicel 3.20–3.25× as long as broad. Hand with pedicel 1.91–1.93×, without pedicel 1.63–1.65× as long as broad. Movable finger 0.84× as long as hand with pedicel, 0.97–0.99× without pedicel. Leg I: trochanter 1.21–1.24×; femur 1.57–1.59×; patella 2.54–2.67×; tibia 3.05×; tarsus 3.13–3.43× longer than deep. Leg IV: trochanter 1.42–1.47× longer than deep; femur + patella 3.37–3.39× longer than deep; tibia 4.05–4.09× longer than deep; tarsus 4.06–4.24× longer than deep.</p><p>Body length 3.34–3.36. Chelicera 0.33–0.34/0.23. Carapace 1.23–1.24/1.32–1.55. Pedipalp: trochanter 0.57–0.64/0.45–0.50; femur 1.30–1.32/0.45–0.47; patella 1.19–1.23/0.45–0.46; chela with pedicel 1.89–1.93/0.54–0.55; length of chela without pedicel 1.73–1.79; length of hand with pedicel 1.04–1.05; length of hand without pedicel 0.88–0.91; length of movable finger 0.87–0.88. Leg I: trochanter 0.29–0.31/0.24–0.25; femur 0.44–0.46/0.28–0.29; patella 0.71–0.72/0.27–0.28; tibia 0.61–0.64/0.20–0.21; tarsus 0.48–0.50/0.14–0.16. Leg IV: trochanter 0.53–0.54/0.36–0.38; femur + patella 1.28–1.29/0.38; tibia 0.89–0.90/0.22; tarsus 0.69–0.72/0.17.</p></tp:treatment-sec><tp:treatment-sec sec-type="distribution" id="SECID0E1MAE"><title>Distribution.</title><p>Known only from the type locality.</p></tp:treatment-sec><tp:treatment-sec sec-type="remarks" id="SECID0E6MAE"><title>Remarks.</title><p><italic><tp:taxon-name><tp:taxon-name-part taxon-name-part-type="genus" reg="Ellingsenius">Ellingsenius</tp:taxon-name-part><tp:taxon-name-part taxon-name-part-type="species" reg="renae">renae</tp:taxon-name-part></tp:taxon-name></italic> sp. nov. <abbrev xmlns:xlink="http://www.w3.org/1999/xlink" xlink:title="interior" id="ABBRID0EQNAE" xlink:type="simple">is</abbrev> morphologically most similar to <italic><tp:taxon-name><tp:taxon-name-part taxon-name-part-type="genus" reg="Ellingsenius">E.</tp:taxon-name-part><tp:taxon-name-part taxon-name-part-type="species" reg="indicus">indicus</tp:taxon-name-part></tp:taxon-name></italic> Chamberlin, 1932, as they share the following characters: tarsi with dorsal projection, coxal sacs of male vestigial, atrium absent, and similar trichobothrial pattern. The new species can be distinguished in having tergites I–IX with lateral keels in <italic><tp:taxon-name><tp:taxon-name-part taxon-name-part-type="genus" reg="Ellingsenius">E.</tp:taxon-name-part><tp:taxon-name-part taxon-name-part-type="species" reg="indicus">indicus</tp:taxon-name-part></tp:taxon-name></italic>, while they are with sclerotic lateral keels in <italic><tp:taxon-name><tp:taxon-name-part taxon-name-part-type="genus" reg="Ellingsenius">E.</tp:taxon-name-part><tp:taxon-name-part taxon-name-part-type="species" reg="renae">renae</tp:taxon-name-part></tp:taxon-name></italic>. Pedipalps are slender in <italic><tp:taxon-name><tp:taxon-name-part taxon-name-part-type="genus" reg="Ellingsenius">E.</tp:taxon-name-part><tp:taxon-name-part taxon-name-part-type="species" reg="renae">renae</tp:taxon-name-part></tp:taxon-name></italic> (femur 2.55–2.80× vs 2.30–2.40× in <italic><tp:taxon-name><tp:taxon-name-part taxon-name-part-type="genus" reg="Ellingsenius">E.</tp:taxon-name-part><tp:taxon-name-part taxon-name-part-type="species" reg="indicus">indicus</tp:taxon-name-part></tp:taxon-name></italic>), the carapace has a distinct longitudinal furrow in <italic><tp:taxon-name><tp:taxon-name-part taxon-name-part-type="genus" reg="Ellingsenius">E.</tp:taxon-name-part><tp:taxon-name-part taxon-name-part-type="species" reg="indicus">indicus</tp:taxon-name-part></tp:taxon-name></italic> (absent in <italic><tp:taxon-name><tp:taxon-name-part taxon-name-part-type="genus" reg="Ellingsenius">E.</tp:taxon-name-part><tp:taxon-name-part taxon-name-part-type="species" reg="renae">renae</tp:taxon-name-part></tp:taxon-name></italic>), and the pedipalpal fingers have a larger gap in the new species (Fig. <xref ref-type="fig" rid="F3">3B</xref>; <xref ref-type="bibr" rid="B3">Chamberlin 1932</xref>, <xref ref-type="bibr" rid="B4">1949</xref>). Furthermore, the phylogenetic analyses indicated that our samples belong to a distinct species.</p></tp:treatment-sec><ref-list><ref id="B3"><mixed-citation xmlns:xlink="http://www.w3.org/1999/xlink" xlink:type="simple"><person-group><name name-style="western"><surname>Chamberlin</surname><given-names>JC</given-names></name></person-group> (<year>1932</year>) <article-title>A synoptic revision of the generic classification of the chelonethid family <tp:taxon-name><tp:taxon-name-part taxon-name-part-type="family">Cheliferidae</tp:taxon-name-part></tp:taxon-name> Simon (<tp:taxon-name><tp:taxon-name-part taxon-name-part-type="class">Arachnida</tp:taxon-name-part></tp:taxon-name>) (continued).</article-title><source>Canadian Entomologist</source><volume>64</volume>: <fpage>35</fpage>–<lpage>39</lpage>. <ext-link xlink:href="10.4039/Ent6435-2" ext-link-type="doi" xlink:type="simple">https://doi.org/10.4039/Ent6435-2</ext-link></mixed-citation></ref><ref id="B4"><mixed-citation xmlns:xlink="http://www.w3.org/1999/xlink" xlink:type="simple"><person-group><name name-style="western"><surname>Chamberlin</surname><given-names>JC</given-names></name></person-group> (<year>1949</year>) <article-title>New and little-known false scorpions from various parts of the world (<tp:taxon-name><tp:taxon-name-part taxon-name-part-type="class">Arachnida</tp:taxon-name-part></tp:taxon-name>, Chelonethida), with notes on structural abnormalities in two species.</article-title><source>American Museum Novitates</source><volume>1430</volume>: <fpage>1</fpage>–<lpage>57</lpage>.</mixed-citation></ref></ref-list></tp:taxon-treatment>
