# Supplementary material for: ﻿Intruders in beehives? New bee-associated Ellingsenius species (Pseudoscorpiones, Cheliferidae) from China based on morphological data and molecular analyses, with comments on pseudoscorpion-bee relationships
Source: Zookeys. 2025 Apr 11;1234:259–74. doi: 10.3897/zookeys.1234.144259 (PMC12008728; doi:10.3897/zookeys.1234.144259)
Supplement: Supplementary material 1 — Sequence alignment [file zookeys-1234-259_article-144259__-s001.fasta]

>MK722157 Qimen2
------------------------------------------------------------
------------------------------------------------------------
------------------------------------------------------------
------------------------------------------------------------
---------------------------gacttcttccgccttctttcagtttgttaatta
tatcatctctagtagagcttggttgtggagctggttgaacaatctaccctcctttaacag
ctttaactgctcatcctggaagagcagtagatctagtaattttttcccttcatttagcag
gggcttcttcaattttggggggagtaaattttatttcaacaattattaacatacgagatc
cttctatttcttttaaattaataccattatttgtatgatcggttttagtaactgtggtat
taattttactagcaataccagtacttgcaggggcaattactatgctattgacagatcgaa
actttagaacttcattttttgaacctgcggggggaggagatccaattttgttccaacatt
tattttgatttttcggacatcctgaagtttatattttaatcttaccggga
>MK722156 Qimen1
------------------------------------------------------------
------------------------------------------------------------
------------------------------------------------------------
------------------------------------------------------------
---------------------------gacttcttccaccttctttcagtttgttaatta
tatcatctctagtagagcttggttgtggagctggttgaacaatctaccctcctttaacag
ctttaactgctcatcctggaagagcagtagatcttgtaattttttcccttcatttagcag
gggcttcttcaattttggggggagtaaattttatttcaacaattattaacatacgagatc
cttctatttcttttaaattaataccattatttgtatgatcggttttagtaactgtggtat
taattttactagcaataccagtacttgcaggggcaattactatgttattgacagatcgaa
actttagaacttcattttttgaacctgcggggggaggagatccaattttgttccaacatt
tattttgatttttcggacatcctgaagtttatattttaatcttaccggga
>KU755526 E ugandanus
----------tactttatatttaatttttgggatttttgctggttttattggaatatgtt
ttagaatgttaattcgtattcaactattctttcctggaggttttataaatgaacattctt
ataatattattatcactacccatgctttagtaataattttttttatagtaataccaatta
taattggagggtttgggaattgattagtccctctaataattggttctcctgacatagctt
ttccccgaataaataatatgagattttgacttcttcctccctcttttagacttttaattc
tttcttctttaattgaattagggtgtggggctggatgaacaatttacccccctttaactg
ctctaacagctcacccgggaagagctgtagacttagtaattttttctcttcatcttgctg
gggtatcttcaattttagggggagtaaattttatttctacaattattaatatgcgagatc
cctctatttcttttaaacttatacctttatttgtatgatcggttttagtaactgtagttt
taattcttctagctataccagttcttgctggggcaatcactatacttttaactgatcgta
attttagaacttcatttttcgaccctgctgggggaggagatccaattttatttcaacatt
tattt---------------------------------------------
>KT354340 E indicus
----------aactctttatttaatttttgggatttttgcaggatttattggaatatgct
ttagaatattaattcgccttcagttgtttttcccaggaggaatcataaatgaacattcat
ataatattattattactactcatgctttagtaataattttttttatagtgatacctatta
taattgggggtttcggaaattgacttgttcctttaataattgcttctcctgatatggctt
tccctcgaataaataatatgagattttgacttcttcctccttcttttagattactaattc
tctcatctttaattgaacttggttgtggggctgggtgaacaatttacccacctttaacag
ctttaactgctcacccaggaagagcagttgatttagttatcttttctcttcatctggccg
gagcttcttcaattttaggtggtgtaaattttatttccactattattaatatacgagacc
cctctatttcttttaaattaatacccttatttgtatgatcggttttagtaactgtggttt
taattttgttagcaatacctgttcttgcaggagcaattacaatattattaactgatcgaa
attttagaacttccttttttgaacctgcaggaggaggggacccaattttgtttcaacatt
tattt---------------------------------------------
>KU755528 E ugandanus
----------tactttatatttaatttttgggatttttgctggttttattggaatatgtt
ttagaatgttaattcgtattcaactattctttcctggaggttttataaatgaacattctt
ataatattattatcactacccatgctttagtaataattttttttatagtaataccaatta
taattggagggtttgggaattgattagtccctctaataattggttctcctgacatagctt
ttccccgaataaataatatgagattttgacttcttcctccctcttttagacttttaattc
tttcttctttaattgaattagggtgtggggctggatgaacaatttacccccctttaactg
ctctaacagctcacccgggaagagctgtagacttagtaattttttctcttcatcttgctg
gggtatcttcaattttagggggagtaaattttatttctacaattattaatatgcgagatc
cctctatttcttttaaacttatacctttatttgtatgatcggttttagtaactgtagttt
taattcttctagctataccagttcttgctggggcaatcactatacttttaactgatcgta
attttagaacttcatttttcgaccctgctgggggaggagatccaattttatttcaacatt
tattt---------------------------------------------
>KU755527 E ugandanus
----------tactttatatttaatttttgggatttttgctggttttattggaatatgtt
ttagaatgttaattcgtattcaactattctttcctggaggttttataaatgaacattctt
ataatattattatcactacccatgctttagtaataattttttttatagtaataccaatta
taattggagggtttgggaattgattagtccctctaataattggttctcctgacatagctt
ttccccgaataaataatatgagattttgacttcttcctccctcttttagacttttaattc
tttcttctttaattgaattagggtgtggggctggatgaacaatttacccccctttaactg
ctctaacagctcacccgggaagagctgtagacttagtaattttttctcttcatcttgctg
gggtatcttcaattttagggggagtaaattttatttctacaattattaatatgcgagatc
cctctatttcttttaaacttatacctttatttgtatgatcggttttagtaactgtagttt
taattcttctagctataccagttcttgctggggcaatcactatacttttaactgatcgta
attttagaacttcatttttcgaccctgctgggggaggagatccaattttatttcaacatt
tattt---------------------------------------------
>ZZG001
---------------tttatttaatttttggtatttttgcaggttttattggtatatgct
ttagaatactaattcgtcttcagttatttttcccaggaggaattataaatgaacactcct
ataatattattattactacccatgctttagttataattttttttatggttataccaatta
taattggggggtttggaaattgactagttcctttaataattgcttcccctgacatagcct
ttcctcgaataaataatatgagattttgacttcttccaccttctttcagtttgttaatta
tatcatctctagtagagcttggttgtggagctggttgaacaatctaccctcctttaacag
ctttaactgctcatcctggaagagcagtagatctagtaattttttcccttcatttagcag
gggcttcttcaattttggggggagtaaattttatttcaacaattattaacatacgagatc
cttctatttcttttaaattaataccattatttgtatgatcggttttagtaactgtggtat
taattttactagcaataccagtacttgcaggggcaattactatgttattgacagatcgaa
actttagaacttcattttttgaacctgcggggggaggagatccaattttgttccaacatt
tattttgatttt--------------------------------------
>ZZG002
aagatattggaactctttatttaatttttggtatttttgcaggttttattggtatatgct
ttagaatactaattcgtcttcagttatttttcccaggaggaattataaatgaacactcct
ataatattattattactacccatgctttagttataattttttttatggttataccaatta
taattggggggtttggaaattgactagttcctttaataattgcttcccctgacatagcct
ttcctcgaataaataatatgagattttgacttcttccaccttctttcagtctgttaatta
tatcatctctagtagagcttggttgtggagctggttgaacaatctaccctcctttaacag
ctttaactgctcatcctggaagagcagtagatctagtaattttttcccttcatttagcag
gggcttcttcaattttggggggagtaaattttatttcaacaattattaacatacgagatc
cttctatttcttttaaattaataccattatttgtatgatcggttttagtaactgtggtat
taattttactagcaataccagtacttgcaggggcaattactatgttattgacagatcgaa
actttagaacttcattttttgaacctgcggggggaggagatccaattttgttccaacatt
tattttgattttttg-----------------------------------
>OR601911 Chelifer cancroides
-----------accttatatttaatttttggagtttttgctgggtttattggtttatgtt
ttagaatactaatccgcttacaattattttttccatcatcattattaaatgagcattcat
ataacgtaattattactactcatgctttagttataattttttttatagtaatacctatta
taattggagggtttggaaattgattagtccctctaataattggatcccctgatatggcat
tccctcgaataaataacataagtttttgattactccccccttcttttatactcttgctac
tttcatccaccattgaattagggtgtggggctggttgaactatttacccgcctttaactg
gaattaatgctcaccctggggcatcagtagatttagtaattttttcccttcacttagcag
gagtttcttctattttagggggggtaaattttatttccaccattcttaatatacgagatg
cttctatttcctttaaaggaataccattatttgtgtggtcagtattaattacagtgattt
taattttactggcaatacctgttttagctggggccatcactatacttttaacagatcgta
attttagaacatctttttttgacccagcagggggtggagaccctattttatttcaacatt
tattt---------------------------------------------
>OR601885 Hysterochelifer tuberculatus
-----------actttatatttaatttttggattttttgctggatttattgatatatgtt
ttagtatactaattcgacttcaacttttttttccttcttctttattaaatgaacactcat
ataacgtaattattactacccatgctttagtaataattttttttatagtaataccaatta
taattggaggttttggaaactgattagttcctctaataatcggttctcctgatatagcat
ttcctcgaataaataatataagattttgatttcttcctccttcttttatattgttgttac
tttcttctactattgaaatgggttgtggagctggttgaactatttatcctcctttaacta
gtatttatgctcaccctggttccgcagttgatttagtaattttttctctccatttagctg
gaatttcttctattttaggaggggtgaattttatttctactatttttaatatacgagacc
cctcaatttcctttaaagctatacccctttttgtttgatcagttttaattactgttattt
taattttactagctataccagttcttgctggtgcaattactatactattaaccgatcgaa
actttagtacatctttcttcgatccagcagggggaggggatcctattttgtttcaacatt
tattt---------------------------------------------
