# Supplementary material for: ﻿Intruders in beehives? New bee-associated Ellingsenius species (Pseudoscorpiones, Cheliferidae) from China based on morphological data and molecular analyses, with comments on pseudoscorpion-bee relationships
Source: Zookeys. 2025 Apr 11;1234:259–74. doi: 10.3897/zookeys.1234.144259 (PMC12008728; doi:10.3897/zookeys.1234.144259)
Supplement: Supplementary material 2 — Sequence alignment [file zookeys-1234-259_article-144259__-s002.fas]

>MK722157_Qimen2
----------------------------------------------------------------------------------------------------------------------------------------------------------------------------------------------------------------------------------------------------------gacttcttccgccttctttcagtttgttaattatatcatctctagtagagcttggttgtggagctggttgaacaatctaccctcctttaacagctttaactgctcatcctggaagagcagtagatctagtaattttttcccttcatttagcaggggcttcttcaattttggggggagtaaattttatttcaacaattattaacatacgagatccttctatttcttttaaattaataccattatttgtatgatcggttttagtaactgtggtattaattttactagcaataccagtacttgcaggggcaattactatgctattgacagatcgaaactttagaacttcattttttgaacctgcggggggaggagatccaattttgttccaacatttattt
>MK722156_Qimen1
----------------------------------------------------------------------------------------------------------------------------------------------------------------------------------------------------------------------------------------------------------gacttcttccaccttctttcagtttgttaattatatcatctctagtagagcttggttgtggagctggttgaacaatctaccctcctttaacagctttaactgctcatcctggaagagcagtagatcttgtaattttttcccttcatttagcaggggcttcttcaattttggggggagtaaattttatttcaacaattattaacatacgagatccttctatttcttttaaattaataccattatttgtatgatcggttttagtaactgtggtattaattttactagcaataccagtacttgcaggggcaattactatgttattgacagatcgaaactttagaacttcattttttgaacctgcggggggaggagatccaattttgttccaacatttattt
>KU755526_E_ugandanus
tatttaatttttgggatttttgctggttttattggaatatgttttagaatgttaattcgtattcaactattctttcctggaggttttataaatgaacattcttataatattattatcactacccatgctttagtaataattttttttatagtaataccaattataattggagggtttgggaattgattagtccctctaataattggttctcctgacatagcttttccccgaataaataatatgagattttgacttcttcctccctcttttagacttttaattctttcttctttaattgaattagggtgtggggctggatgaacaatttacccccctttaactgctctaacagctcacccgggaagagctgtagacttagtaattttttctcttcatcttgctggggtatcttcaattttagggggagtaaattttatttctacaattattaatatgcgagatccctctatttcttttaaacttatacctttatttgtatgatcggttttagtaactgtagttttaattcttctagctataccagttcttgctggggcaatcactatacttttaactgatcgtaattttagaacttcatttttcgaccctgctgggggaggagatccaattttatttcaacatttattt
>KT354340_E_indicus
tatttaatttttgggatttttgcaggatttattggaatatgctttagaatattaattcgccttcagttgtttttcccaggaggaatcataaatgaacattcatataatattattattactactcatgctttagtaataattttttttatagtgatacctattataattgggggtttcggaaattgacttgttcctttaataattgcttctcctgatatggctttccctcgaataaataatatgagattttgacttcttcctccttcttttagattactaattctctcatctttaattgaacttggttgtggggctgggtgaacaatttacccacctttaacagctttaactgctcacccaggaagagcagttgatttagttatcttttctcttcatctggccggagcttcttcaattttaggtggtgtaaattttatttccactattattaatatacgagacccctctatttcttttaaattaatacccttatttgtatgatcggttttagtaactgtggttttaattttgttagcaatacctgttcttgcaggagcaattacaatattattaactgatcgaaattttagaacttccttttttgaacctgcaggaggaggggacccaattttgtttcaacatttattt
>KU755528_E_ugandanus
tatttaatttttgggatttttgctggttttattggaatatgttttagaatgttaattcgtattcaactattctttcctggaggttttataaatgaacattcttataatattattatcactacccatgctttagtaataattttttttatagtaataccaattataattggagggtttgggaattgattagtccctctaataattggttctcctgacatagcttttccccgaataaataatatgagattttgacttcttcctccctcttttagacttttaattctttcttctttaattgaattagggtgtggggctggatgaacaatttacccccctttaactgctctaacagctcacccgggaagagctgtagacttagtaattttttctcttcatcttgctggggtatcttcaattttagggggagtaaattttatttctacaattattaatatgcgagatccctctatttcttttaaacttatacctttatttgtatgatcggttttagtaactgtagttttaattcttctagctataccagttcttgctggggcaatcactatacttttaactgatcgtaattttagaacttcatttttcgaccctgctgggggaggagatccaattttatttcaacatttattt
>KU755527_E_ugandanus
tatttaatttttgggatttttgctggttttattggaatatgttttagaatgttaattcgtattcaactattctttcctggaggttttataaatgaacattcttataatattattatcactacccatgctttagtaataattttttttatagtaataccaattataattggagggtttgggaattgattagtccctctaataattggttctcctgacatagcttttccccgaataaataatatgagattttgacttcttcctccctcttttagacttttaattctttcttctttaattgaattagggtgtggggctggatgaacaatttacccccctttaactgctctaacagctcacccgggaagagctgtagacttagtaattttttctcttcatcttgctggggtatcttcaattttagggggagtaaattttatttctacaattattaatatgcgagatccctctatttcttttaaacttatacctttatttgtatgatcggttttagtaactgtagttttaattcttctagctataccagttcttgctggggcaatcactatacttttaactgatcgtaattttagaacttcatttttcgaccctgctgggggaggagatccaattttatttcaacatttattt
>ZZG001
tatttaatttttggtatttttgcaggttttattggtatatgctttagaatactaattcgtcttcagttatttttcccaggaggaattataaatgaacactcctataatattattattactacccatgctttagttataattttttttatggttataccaattataattggggggtttggaaattgactagttcctttaataattgcttcccctgacatagcctttcctcgaataaataatatgagattttgacttcttccaccttctttcagtttgttaattatatcatctctagtagagcttggttgtggagctggttgaacaatctaccctcctttaacagctttaactgctcatcctggaagagcagtagatctagtaattttttcccttcatttagcaggggcttcttcaattttggggggagtaaattttatttcaacaattattaacatacgagatccttctatttcttttaaattaataccattatttgtatgatcggttttagtaactgtggtattaattttactagcaataccagtacttgcaggggcaattactatgttattgacagatcgaaactttagaacttcattttttgaacctgcggggggaggagatccaattttgttccaacatttattt
>ZZG002
tatttaatttttggtatttttgcaggttttattggtatatgctttagaatactaattcgtcttcagttatttttcccaggaggaattataaatgaacactcctataatattattattactacccatgctttagttataattttttttatggttataccaattataattggggggtttggaaattgactagttcctttaataattgcttcccctgacatagcctttcctcgaataaataatatgagattttgacttcttccaccttctttcagtctgttaattatatcatctctagtagagcttggttgtggagctggttgaacaatctaccctcctttaacagctttaactgctcatcctggaagagcagtagatctagtaattttttcccttcatttagcaggggcttcttcaattttggggggagtaaattttatttcaacaattattaacatacgagatccttctatttcttttaaattaataccattatttgtatgatcggttttagtaactgtggtattaattttactagcaataccagtacttgcaggggcaattactatgttattgacagatcgaaactttagaacttcattttttgaacctgcggggggaggagatccaattttgttccaacatttattt
>OR601911_Chelifer_cancroides
tatttaatttttggagtttttgctgggtttattggtttatgttttagaatactaatccgcttacaattattttttccatcatcattattaaatgagcattcatataacgtaattattactactcatgctttagttataattttttttatagtaatacctattataattggagggtttggaaattgattagtccctctaataattggatcccctgatatggcattccctcgaataaataacataagtttttgattactccccccttcttttatactcttgctactttcatccaccattgaattagggtgtggggctggttgaactatttacccgcctttaactggaattaatgctcaccctggggcatcagtagatttagtaattttttcccttcacttagcaggagtttcttctattttagggggggtaaattttatttccaccattcttaatatacgagatgcttctatttcctttaaaggaataccattatttgtgtggtcagtattaattacagtgattttaattttactggcaatacctgttttagctggggccatcactatacttttaacagatcgtaattttagaacatctttttttgacccagcagggggtggagaccctattttatttcaacatttattt
>OR601885_Hysterochelifer_tuberculatus
tatttaatttttggattttttgctggatttattgatatatgttttagtatactaattcgacttcaacttttttttccttcttctttattaaatgaacactcatataacgtaattattactacccatgctttagtaataattttttttatagtaataccaattataattggaggttttggaaactgattagttcctctaataatcggttctcctgatatagcatttcctcgaataaataatataagattttgatttcttcctccttcttttatattgttgttactttcttctactattgaaatgggttgtggagctggttgaactatttatcctcctttaactagtatttatgctcaccctggttccgcagttgatttagtaattttttctctccatttagctggaatttcttctattttaggaggggtgaattttatttctactatttttaatatacgagacccctcaatttcctttaaagctatacccctttttgtttgatcagttttaattactgttattttaattttactagctataccagttcttgctggtgcaattactatactattaaccgatcgaaactttagtacatctttcttcgatccagcagggggaggggatcctattttgtttcaacatttattt
